# Supplementary material for: Synthesis and Bioactivity of Thiazolethioacetamides as Potential Metallo-β-Lactamase Inhibitors
Source: Antibiotics (Basel). 2020 Feb 26;9(3):99. doi: 10.3390/antibiotics9030099 (PMC7175138; doi:10.3390/antibiotics9030099)
Supplement: Supplementary file 1 [file antibiotics-09-00099-s001.zip]

Archive with 3 entries (2 files):
- supporting information/
- supporting information/Supporting Information.doc
- supporting information/Supporting Information.pdf
